# Supplementary material for: No evidence of SARS‐CoV‐2 transmission through transfusion of human blood products: A systematic review
Source: EJHaem. 2021 Jul 19;2(3):601–6. doi: 10.1002/jha2.263 (PMC8426699; doi:10.1002/jha2.263)
Supplement: Supplementary file 1 — SUPPORTING INFORMATION [file JHA2-2-601-s002.xlsx]

## Sheet: Sheet1
Database	search Terms	Results
PUBMED	(((''sars-cov 2'') OR ("covid 19")) AND (("blood transfusion") OR ("blood products") OR ("Hematopoietic Stem Cell Transplantation")) AND ((transmission) OR (infection)))	429
CINAHL	(((''sars-cov 2'') OR ("covid 19")) AND (("blood transfusion") OR ("blood products") AND (transmission))	24
EMBASE	('coronavirus disease 2019' OR 'sars cov 2') AND 'blood transfusion' OR 'hematopoietic stem cell') AND transmission AND [2020-2021]/py	84
Total Studies		537
Not in English		19
Duplicates eliminated		54
Study removed due to other reasons		91
Irrelevant studies on Title/abstract screening		270
Studies removed on Full text review		103
Studies for data extraction		19
